# Supplementary material for: Bilateral Transfer of Performance between Real and Non-Immersive Virtual Environments in Post-Stroke Individuals: A Cross-Sectional Study
Source: Int J Environ Res Public Health. 2023 Feb 13;20(4):3301. doi: 10.3390/ijerph20043301 (PMC9963577; doi:10.3390/ijerph20043301)
Supplement: Supplementary file 1 [file ijerph-20-03301-s001.zip]

Archive with 1 entries (1 files):
- ijerph-2149995-supplementary.mp4
